# Supplementary material for: BRITTLE CULM17, a Novel Allele of TAC4, Affects the Mechanical Properties of Rice Plants
Source: Int J Mol Sci. 2022 May 10;23(10):5305. doi: 10.3390/ijms23105305 (PMC9140386; doi:10.3390/ijms23105305)
Supplement: Supplementary file 1 [file ijms-23-05305-s001.zip]

Archive with 4 entries (4 files):
- SupplementalFigureS1.png
- SupplementalFigureS2.png
- SupplementalFigureS3.png
- SupplementalFigureS4.png
